# Supplementary material for: Human serum metabolic profiles are age dependent
Source: Aging Cell. 2012 Dec;11(6):960–7. doi: 10.1111/j.1474-9726.2012.00865.x (PMC3533791; doi:10.1111/j.1474-9726.2012.00865.x)
Supplement: Supplementary file 3 [file acel0011-0960-SD12.txt]

lyso PC (n=8)
AA(n=2)
Hexose (n=1)
AC (n=7)
AA(n=12)
AC (n=17)
PC ae (n=21)
PC aa (n=9)
PC ae (n=3)
PC aa (n=21)
PC ae (n=13)
PC aa (n=4)
PC aa (n=12)
10.60.2-0.2
Value
Color Key
lyso PC 
(n=8)
AA(n=2)
Hexose 
(n=1)
AC (n=7) AA(n=12) AC (n=17)
PC ae (n=21)
PC aa (n=9)
PC ae (n=3)
PC aa (n=21)
PC ae (n=13)
PC aa (n=4)
PC aa (n=12)
