# Supplementary material for: Human serum metabolic profiles are age dependent
Source: Aging Cell. 2012 Dec;11(6):960–7. doi: 10.1111/j.1474-9726.2012.00865.x (PMC3533791; doi:10.1111/j.1474-9726.2012.00865.x)
Supplement: Supplementary file 6 [file acel0011-0960-SD13.txt]

−2 0 2
fold SD
age [years]
metabolites
C16:1
C18:1
C10:1
C12:1
Gln
PC ae C36:1
PC ae C42:0
His
Trp
Val
lysoPC a C18:2
lysoPC a C20:3
32 35 40 45 50 55 60 65 70 75 81
Lyso PC (n=7)
AA(n=6)
PC ae (n=4)
SM (n=1)
PC aa (n=12)
AA(n=3)
AC (n=1)
PC ae (n=14)
PC aa (n=13)
PC ae (n=2)
PC aa (n=3)
AC (n=3)
AA(n=5)
LysoPC (n=1)
SM (n=7)
PC ae (n=13)
AC (n=20)
PC aa (n=6)
PC ae (n=4)
SM (n=2)
SM (n=3)
Hexose (n=1)
Color Key
