# Supplementary material for: Human serum metabolic profiles are age dependent
Source: Aging Cell. 2012 Dec;11(6):960–7. doi: 10.1111/j.1474-9726.2012.00865.x (PMC3533791; doi:10.1111/j.1474-9726.2012.00865.x)
Supplement: Supplementary file 12 [file acel0011-0960-SD15.txt]

0.0
0.1
0.2
o
o
oo
o
o
o
o
o
o
o
o
o
o
o
o
o
o
o
o
o
o
o
o
o
o
o
o
o
o
o
o
o
oo
o
o
o
o
o
o
o
o
o
o
o
o
o o
o
o
o o
o
o
o
o
o
o
oo
o
o
o
o
o
o
o
o
o
o
o
o
oo
o
o
o
o
o
o
o
o
o
oo
o
o
o
o
o
o
o
o o
o
o o
o
o
o
o
o
o
o
o
o
o
o
o
o
o
o
o
o
o
o
o
o
oo
oo
o
o
o
o
o
o
o
o
o
o
o
o
o
o
o
o
o
o
o
o
o
o
o
o
oo
o
o
o
o
o
o
o
o
o
o
o
o
o
o
o
o
o
o
o
o
o
o
o
o
o
o
o
o
o
o
o
o
o
o
o
o
o
o
o
o
o
o
o
o
o
o
o
o
o
o
oo
o
o
o
o
o
o
o
o
o
oo
o
o
o
o
o
o
o
o
o o
o
o
o
o
o
o
o
o
o
o
o
o
o
o
o
o
o
oo
oo
o
o
o
oo
o
o
o
o
o
o
o
oo
o
o
oo
o
o
o
o
o
o
o
o
o
o
o
o o
o
o
o
o
o
o
o
o
o
o
o
o
o
o
o
o
o
o
o
o
o
o
o
o o
o
o
o
o
o
o
o
o
o
o
o
o
o
o
o
o
o
oo
o
o
o
oo
o
o
o
o
o
o
o
o
o
o
o
o
o o
o
o
o
o
o
o
o
oo
o
o
o
o
o
o
o
o
o
o
o
o
o
o
o
o
o
o
o
o
o
o
o
oo
o
o
o
o
o
o
o
o
o
o
o
o
o
o
o
o
o
o
o
o
o
o
o
o
o
o
o
o
o
o
o
o o
oo
o
o
o
o
o
o
o
o
o
o
o
o
o
o
o
o
o
o
o
o
o
o
o
o o
o
o
o
o
o
o o
o
o
o
o
o
o
o
o
o
o
o
o
o
o
o
o
o
o o
o
o
o
o
o
o
o
o
o
o
o
o
o
o
o
o
o
o
o
o
o
o
o
o
o
o
o
o
o
o
o
o
o
o
o
o
o
o
o
o
o
o
o
o
o
o
o
o
o
o
o
o
o
o
o
o
o
o o
o
o
o
o
o
o
o
o
o
o
o
o
o
o
o
o
o
o
o
o
o
o
o
o
o
o
o
o
o
o
o
o
o
o
o
o
o
o
o
o
o
o
o
o
o
o
o
o
o
o
o
o
o
o
o
o
o
o
o
o o
o
o
o
o
o
o
o
o
o
o
o
o
oo
o
o
o
o
o
o
o
o
o
oo
o
o
o
o
oo
oo
o
o
o
o
o
o
o
o
o
o
o
o
o
o
o
o
o
o
o
o
o
o
o
o
o
o
o
o
o o
o
o
o
o
o
o
o
o
o
o
o
o
o
o
o
o
o o
o
o
o
o
o
o
o o
o
o
o
o
o
o
o o
o
o
o
o
o
oo o
o
o
o
o
o
o
o
o
o
o
o
o
o
oo
o
o
o
o
o
o
oo
o
o
o
o
o
o
o
o
o
o
o
o
o
o
o
o
o
o
o
oo
o
o
o
o
o
o
o
o
o
o
o
o
o
o
o
o
o
o
o
o
o
o
o
o
o
o
o
o
o
o
o
o
o
o
o
o
o
o o
oo
o
o
o
o
o
o
oo
o
o
o
o
o
o
o
o
o
o
o
o
o
o
o
o
o
o
o
o
o
o
o
o
o
o
o
o
o
o
o
o
o
o
oo
o
o o
o
o
o
o
o
o o
o
o
o
o
o
o
o
o
o
o
o
o
o
o
o
o
o
oo
o
o
o
o
o
40 50 60 70 80
C10:1
0.0
0.1
o
o
o
o o
o
o
o
o
o
o
o
o
o
o
o
o
o
o
o
o
o
o
oo
o
o
o
o
o
o
o
o
o
o
o
oo
o
o
o
o
o
o
o
o
o
o
o
o
o
o
o
o
o
o
o
o
o
o
o
o
o
o
o
o
o
o
o
o
o
o
o
o
o
o
o
o
oo
o
o
o
o
o
o
o
o o
o
o
o
o
o
o
o
o
o
o
o
o
o
o
o
o o
o
o
o
o
o
o
o
o
o
o
o
o
o
o
o
o
o
o
o
o
o
o
o
o o
o
o
o
o
o
o
o
o
o
o
o
o
o
o
o
o
o
o
o
o
o
o
o
o
o
o
o
o
o
o
o
o
o
o
o
o
o
o
o
o
o
o
o
o
o
o
o o
o
o
o
o
o
o
o
o
o
o
o o
o
o
oo
o
o
o
o
o
o
o
o
o
o
o
o
o
o
o
o
o
o
o
o o
oo
o
o
oo
o
o
oo
o
oo
o
o
o
o
o
oo
o
o
o
o
o
o
o
o o
o
o
o
o
oo
o
o
o
o
o
o
o
o
o
o
o
o
o
o
o
o
o
oo
o
oo
o
o
o
o
o
o
o
o
o
o
o
oo
o
o
o
o
o
o
o
o
o
o
o
o
oo
o
o
o
o
o
o
o
o
o
o
o o
o
o
o
oo
o
o
o
o
o
o
o
o
o
o
o
o
o
o
o
o
o
o
o
o
o
o
o
o
o
o
o
o
o
o
o
o
o
o
o
o
o
o
o o
o
o
o
o
o
o
o
o
o
o
o
o
o
o
o
o
o
oo
o
o
o
o
o
o
o
o
o
o
o
o
o
o
o
o
o
o
o
o
o
o
o
o
o
o
o
o
o
o
o
o
o
o
o
o
o
o
o o
o
o
o
o
o
o
o
o
o
o
o
o
o
o
o
o
o
o
o
o
o
o
o
o
o
o
o
o
o
o
o
o
o
o
o
o
o
o
o
o
o
o
o
o o
o
o
o
o
o
o
o
o
o
o
o
o
o
o
o
o
o
o
o
o
o
o
o
o
o
o
o
o
o
o
o
o
o
o
o
o
o
o
o
o
o
o
o
o
o
o
o
o
o
o
o
o
o
o
o
o
o
o
o
o o
o
o
o
o
o
o
o
o
o
o
o
o
o
o
o
o
o
o
o
o
o
o
o
o
o
o
o
o
o
o
o o
o
o
o
o
o
o
o
o
o
o
o
o
o
o
o
o
o
o
o
o
o
o
o
o
o
o
o
o
o
o
o
o
o
o
o
o
o o
o
o
o
o
o
o
o
o
o
o
oo
o
o
o
o
o
o
oo
o
o
o
o
o
o
o
o
o
o
o
o
o
oo
o
o
o
o
o
o
o o
o
o
o
o
o
o
o
o
o
o
o
o
o
o
o
o
o
o
oo
o
o
o
o
o
o
o
o
o
o
o
o
oo
o
o
oo o
oo
o
o
o
o
o
o
o
o
o
o
o
o
o
o
o
o
oo
o
o
o
o
o
o
o
o
o
o
o
o
o
o
o
o
o
oo
o
o
oo
o
o
o
o
o
o
o
o
o
o
o
o
o
o
o
o
o
o
o
o
o
o
o
o
o
o
o
o
o
o
oo
o
o
o
o
o
o
oo
o
o
o
o
o
o
o
o
o
o
o
oo
o
o
o o
o
o
o
o
oo
o
o
o
o
ooo
o
o o
o
o
oo
o
o o
o
o
o
o
o
oo
o
o
o
o
o
o
o
o
o
o o
o
o
o
o
o
o
o
o
o
o
o
o
o
o
o
o
o
o
o
o
o
o
o
o
o
o
o
o
oo
o
oo
o
o
o
o
o
o
o
o
o
o
o
o
o
o o o
o
o
o
o
o
o
oo
o
40 50 60 70 80
C12:1
0.00
0.02
o
o
oo
o
o
o
o
o
o
o
o
o
o
o
o
o
o
o
o
o
o
o
o
o
o
o
o
o
o
o
o
o
o
oo
o
oo
o
o
o
o
o
o
o
o
o
o
o
o
o
o
o
o
o
o
o
o
o
o
o
o
o
o
o
o
o
o
o
o
o
oo
o
o
o
o
o
o
o
o
o
o
o
o
o
o
oo
o
o
o
o
o
o
o
o
o
o
o
o o
o
o
o
o
o
o
o
o
o
o
o
o
o
o
o
o
o
o
o
o
o
o
oo
o
o
o
o
oo
o
o
o
o
o
o
o
o
o
o
o
o
o
o
o
oo o
o
o
o
o
o
o
o
o
o
o
o
o
o
o
oo
o
o
o
o
o
o
o
o
o
o
o
o
o
o
o
o
o
o
o
o
o
o
o
o
o
o
o
o
o
o
o
o
o
o
o
o
o
o o
o
o
oo
o
o
o
o
o
o
o
o
o
o
o
o
o
o
o
o
o
o
o
o
o
o
o
o
o
o
o
o
o
o
o
o
o
o
o
o
o
o
o
o
o o
o
o
oo
o
o
o
o
o o
o
o
o
o
o
o
o
o
o
o
o
o
o
o
o
o
oo
o
o
o
o
o
o
o
o
o
o
o
o
o
o
o
o
o
o
o
o
o
o
o
o
o
o
o
o
o
o
o
o
o
o
o
o
o
o
o
o
o
o
o
o
o
o
o
o
o
o
o
o o
o
o
o
o
o
o
o
o
o
o
o
o o
o
o
o
o
o
o
o
o
o
o
oo
o
o
o
o
o o
o
o
o o
o
o
o
o
o
o
o
o
o
o
o
o
o
o
o
o
o
o
o
o
o
o
o
o
o
o
o
o
o
o
o
o
o
o
o
o
oo
o
o
o
o
o
o
o
o
o
o
o
o
o
o
o
o
o
o
o
o
o
o
o
o
o
o
o
o
o
o
o
o
o
o
o
o
o
o
o
o
o
o
o
o
o
o
o
o
o
o
o
o
o
o
o
o
o
o
o
o
o
o
o
o
o
o
o o
o
o
o
o
o
o
o
o
o
o
o
o
o
o
o
o
o
o
o
o
o
o
o
o
o
o
o
o
o
o
o
o
o
o
o
o o
o
o
o
o
o
o
o
o
o
o
o
o
o
o
o
o
o
o
o
o
o
o
o
o
o
o
o
o
o
o
o
o
o
o
o
o
o
o
o
o
o
o
o
o
o o
o
o
oo
o
o
o
o
o
o
o
o
oo
o
o
o
o
oo
o
o o
o
o
o
o
o
o
o
o
o
o
o
o
o
o
o
o
oo
o
o
o
o
o
o
o
o o
o
o
o
o
o
o
o
o
o
o
o
o
o
o
oo
o
o
o
o
o
o
o
o
o
o
o
o
o
o
o
o
o
oo
o
oo
o
o
o
o
o
o
o
o
o
o
o
o
o
o o
o
o
o
o
o
o
o o
o
o
o
o
o
o
o
o
o
o
o
o
o
o
o
o
o
o
o
o
o
o
o
o
o
o
o
o
o
o
o
o
o
o
o
o
o
o
o
o
o
o
o
o
o
o
o
o
o
o
o
o
o
o
o
o
o o
o
o
o
o
o
o
o
o
o
o
o
o
o
o
o
o
o
o
o
o
o
o
o
o
o
o
o
o
o
o
oo
o
o
o
o
o
o
o
o
o
o
o
o
o
o
o o
o
o
o
o
o
o
o o
o
o
o
o
o
o
o
o
o
o
o
o
o
o
o
o
oo
o
o
o
o
o
o
o
o
o
o
o
o
o
o
o
o
o
o
o
o
o
o
o
o
o
o
o
o
o
o
o
oo
ooo
o
o
o
o
o
o
o
o
o
o
o
o
o
o
o
o
o
o
o
o
o o
o
o
o
o
o
o
o
o
o
o
o
o
o
40 50 60 70 80
C16:1
0.0
0.1
o
o
o
o o
o
o
o
o
o
o
o o
o
o
o
o
o o
o
o
o
o
o
o
o
o
o
o
o
o
o
o
o
o
o
o
o
o
o
o
o
o
o
o
o
o
o
o
o
o
o
o
o
o
o
o
o o
o
o
o
o
o
o
o
o
o
o
o
o
o
o
o
o
o
o
o
o
o
o
o
o
o
o
o
o
o
o
o
o
o
o
o
o
o
o
o
o
o
o
o
o
o
o
o
o
o
o
o
o
o
o
o
o
o
o
o
o o
o
o
o
o
o
o
o
o
o
o
o o
o
o
o
o
o
o
o
o
o
o
o
o o
o
o
o
o
o
o
o
o
o
o
o
o
o
o
o
o
o
o
o
o
o
o
o
o
o
o
o
o
o
o
o
o
o
o
o
o
o
o
o
o
o
o
o
o
o
o
o
o
o
o
o
o
o
o
o
o
o
o
o
oo
oo
o
o
o
o
o
o
o
o
o
o
o
o
o
o
o
o
o
o
o
o
o
o
o
o
o
o
o
o
o
o
o
o
o
o
o
o
o
o o
o
o
o
o
o
oo
o
o
o
o
o
o
o
o
o
o
o
o
o
o
o
o
o
o
o o
o
o
o
o
o
o
o
o
o
o
o
o
o
o
o
o
o
o
o o
o
o o
o
o
o
o
o
o
o
o
o
o
o
o
o
oo
o
o
o
o
o o
o
o
o
o
o
o
o
o
o
o
o
o
o
o
o
o
o
o
o
o
o
o
o
o
o
oo
o o
oo
oo
o
o
o
o
o
o
o
o
o
o
o
o
o
o
o
o
o
o
o
o
o
o
o
o
o
o
o
o
o
o
o
o
o
o
o
o
o
o
o
o
o
o
o
o
o
o
o
o
o
o
o
o
o
o
ooo
o
o
o
o
o
o
o
o
o
o
o
o
o
o
o
o
o
o
o
o
o
o o
o
o
o
o
o
o
oo
o
o
o
o
o
o
o
o
o
o
o
o
o
o
o
o
o
o
oo
o
o
o
o
o
o
oo
o
o
o
o
o
o
o
o
o
o
o
o
o
o
o
o
o
o
o
o
o
o
o
o o
o
o
o
o
o
o
o
o
o
o
o
o
o
o
o
o
o
o
o
o
o
o
o
o
o
o
o
o
o
o
o
o
o
o
o
o
o
o
o
o
o
o
o
o
o
o
o
o
o
o
o
o
o
o
o
o
o
o
o
o
o
o
o
o
o
o
o
o
o
o
o
o
o
o
o
o
o
o
o
o
o
o
o
o
o
o
o
o
o
o
o
o
o
o
o
o
o
o
o
o
o
o
o
o
o
o
o
o
o
o
o
o
o
o
o
o
o
o o
o
o
o o
o
o
o
o
o
o
o
o
o
o
o
o o
o
o
o
o
o
o
o
o
o
o
o
o
o
o
o
o
o
o
o
o
o
o
o
o
o
o
o
o
o
o
o
o
o
o
o
o
o
o
o
o
o
o
o
o
o
o
o
oo
o
o
o
oo
o
o
o
o
o
o
o
o
o
o
o
o
o
o
o
o
o
o
o
o
o
o
o
o
o
o
o
o
o
o
o
o
o
o
o
o
o
o
o
o
o
o
o
o o
o
o
o
o
o
o
o
o
o
o
o
o
o
o
o
oo
o
o
o
o
o
o o
o
o
o
o
o
o
o
o
o
o
o
o
o
o
o
o
o
o
o
o
o
o
o
o
o
o
o
o
o
o
o
o
oo
o
o
o
o
o
o
o
o
o
o
o
o
o
o
o
o
o
o
o
o
o
o
o
o
o
o
o
o
o
o
o
o
o
o
o
o
o
o
o
o
o
o
o
o
o
o
o
o
o
o
o
o
o
o
o
o
o
o
o
o
o
o
o
o
o
o
o
o
o
o
o
o
o
o
o
o
o
o
o
o
o
o
o
o
o
o
o
o
o
o
o
o
40 50 60 70 80
C18:1
−200
0
200
o
o
o
o
o
o
o o
o
o o
o
o
o
o
o
o
o
o
o
o
o
o
o
o
o
o
oo
o
o
o
o
o
o
o
o
o
o
o
o
o
o
o
o
o
o
o
o o
o o
o
o
o
o
o
o
o
o
o
o
o
oo
o
o o
o
o
o
o
o
o
o
oo
o
o
oo
o
o
o
o
o
o o
o
o
o
o
o
o
o
o
o
o
o
o
o
o
o
o
o
o o
o
o
o
o
o
o
o
o
o
o
o
o
o
o o
o
o
o
o
o
o
o
o
o
o
o o
o o
o
o
o
o
o
o
o
o
o
o
o
o
o
o
oo
o
o
o
o
o
o
o
o
o
o
o
o
o
o
o
o
o
o
o
o
o
o
o
o
o
o
o
o
o
o
o
o
o
o
o
o
o o
o
o
o
o
o
o
o
o
o
o
o
o
o
o
o
o
o
o
o
o
o
o
o
o
o
o
o
o
o
o
o
o
o
o
o
o
o
o
o
o
o
o
o
o
o
o
o
o
o
o
o
o
o
o
o
o
o
o
o
o
o
o
o
o
o
o
o
o
o
o
o
o
o
o
o
o
o
o
o
o
o
o
o o
o
o
o
o o
o
o
o
o
o
o
o
o o
o
o
o
o
o
o
o o
o
o
o
o
o
o
o
o
o
o
o
o
o
o
o
o
o
o
o
o
o
o
o
o
o
oo
o
o
o
o
o o
o
o
o
o
oo
o
o
o
o
o
o
o
o
o
o
o
o
o
o
o
o
o
o
o
o
o
o
o
o
o
o
o
o
o
o
o
o
o
o
o
o
o
o
o
o
o
o
o
o
o
o
o
o
o
o
o
o
o
o
oo
o
o
o
o
o
o o
o
o
o
o
o
o
oo
o
o
o
o
o o
o
o
o
o
o
o
o
o
o
o
o
o
o
o
o
o
o
o
o
o
o
o
o
o
o
o
o
o
o
o
o
o
o
o
o
o
o
o
o
o
o
o
oo
o
o
o
o
o
o o
o
o
o
o
o
o
o
o
o
o
o
o
o
o
o
o
o
o
o
o
o o
o
o
oo
o
o
o
o
o
o
o
o
o
o
o
o
o
o
o
oo
o
o
o
o
o
o
o
o
o
o
o
o
o
o
o
o o
o o
o
o
o
o
o
o
o
o
o
o
o
o
o
o
o
o
o
o
o
o
o
o
o
o
o
o
o
o
o
o
o
o
o
o
o
o
o
o
o
o
o
o
o
o
o
o
o
o
o
o
o
o
o
oo
o
o o o
o
o
o
o
o
o
oo
o oo
o
o
o
o
o
o
o
o
o
o
o
o
o
o
o
o
o
o
o
o
o
o
o
o
o
o
o
o
o
o
o
o
o
o
o
o
o
o
o
o
o
o o
o
o
o
o
o
o
o
o
o
o
o
o
o
o
o
o
o
o
o
oo
o
o
o
o
o
o o
o
o
o
o
o
o
o
o o
o
o
o
oo
o
o
o
o o
o
o
o
o
o
o
o
o
o
o
o
o
o
o
o
o
o
o
o
o
o
o
o
o
o
o
o
o
o
o
o
o
o
o
o
o
o
o
o
o
o
o o
o
o
o
o
o
o
o
o
o
o
o
o
o
o
o
o
o
o
o
o
o
o
o
o
oo
o
o
o
o
o
o
o
o
o
o
o
o
o
o
o
o
o
o
o
o
o
o
o
o
o
o
o
o
o
o
o
oo
o
o
o
o
o
o o
o
o
o
o
o
o
o
o
o
o
o
o
o
o o
o
o
o
o
o
o
o
o
o
o
o
o
oo
o
o
o
o
o
o
o
o
o
o
o
o
o
o
o
o
o
o
o
o
o
o
o
o
o
o
o
o
o
o
o
o
o
o
o
o
o o
o
o
o
o
o
o
40 50 60 70 80
Gln
−20
0
20
o
o
o
o
o
oo
o
o
o
o o o
o
oo
o
o
o
o
o
o o
o
o
o
o o
o
o
o
oo
o
o
o
o
o
o
o
oo
o
o
o
o
o
o
o oo
o
o
o
o
o
o
o o
o
o
oo
o
o
o
o
o
o
o
o
o
o
o
o
o
o
o
o
o
o
o
o
o
o
o
o
o
o
o
o
o
o
o
o
o
o
o
o
o
o
o o
o
o
o
o
o
o
o
o
o
o
o
o
o
o
o
o
o
oo
o
o
o
o
o
o
o
o
o
o
o
o
o
o
o
o
o
o
o
o
o
o
o
o
o
o
o
o
o
o
o
o
o
o
o
o
o
o
o
o
oo
o
o
o
o
o
o
o
o
o
o
o
o
o
o
o
o
o
o
o
oo
o
o
o
o
o
o
o
o
o
o
o
o
o
oo
o
o
o
o
o
o
oo
o oo
o
o
o
o
o
o
o
o
o
o
o o
o
o
o
o
o
o
o
o
o
o
o
o
o
o
o
o
o
o
o
o
o
o
o
o
o
o
oo
o
o
o
o
o
o
o
o
o
o
o
o
o
o
o
o
o
o
o o
o
o
o
o
o
o
o
o
o
o
o
oo
o
o o
o
o
o
o
o
o o
o
o
o
o
o
o
o
o o
o
o
o
o o
o
o
o
o
o
o
o
o
o
o
o
o
o
o
o
o
o
o
o
o
oo
o
o
o
o
o
o
o
o
o
o
o
o
o
o
o
o
o
o
o
o
o
o
o
o
o
o
o
o
o
o
o
o
o
o
o o
o
o
o
o
o
o
o
o
o
o
o
o
o
o
o
o
o
o
o
o
o
o
o
o
o
o
o
o
o
o
o
o
o
o
o
o
o
o
o
o
o
o
o
o
o
o
o
o
o
o
o
o
o
o
o
o
o
o
o
o
o
o
o
o
o
o
o
o
o
o
o
o
o
o
o
o
o
o
o
o
o
o
o
o
o
o
o
o
o
o
o
o
o
o
o
oo
o o
o
o
o
o
o
o
o
o
o
o
o
o
o
o
o
o
o
o
o
o
o
o
o
o o
o
o
o
o
o
o
o
o
o
o
o
o
o o
o
o
o
o
o
o
o
o
o
o
o
o
o
o
o
o
o
o
o
o
o
o
o
o
o
o
o
o
o
o
o
o
o
o
o
o
o
o
o
o
oo
o
o
o
o
o
o
o
o
o
o o
o
o
o
o
o
o o
o
o
o
o
o
o
o
o
o
o
o
o
o
o
o
o
o o
o
o
o
o o
o
o
o
o
o
o
o
o
o
o
o
o
o
o
o
o
o
o
o
o
o
o
o
o
o
o
o
o
o o
o
o
o
o
o
o
o
o
o
o
o
o
o
o
o o
o
o
o
o
o
o
o
o
o
o
o
o
o
o
o
o
o
o
o
o
o o
o
o
o
o
o
o
o
o
o
o
o
o
o
o
o
o
o
o
o o
o
o
o
o
o
o
o
o
o
o
o
o
o o
o
o
o
o
o
o
o
o
o
o
o
o
o
o
o
o
o
o
o o
o
o
o
o
o
o
o
o
o
o
o
o
o
o
o
o
o
o
o
o
o
oo
o
o
o
o
o
o
o
o
o
o
o
o
o
o
o
o
o
o
o
o
o
o
o
o
o
o
o
o
o
oo
o
o
o
o
o
o
o
o
o
o
o
o
o
o o o
o
o
o
oo
o
o
o
o
o
o
o
o
o
o
o
o
o
o
o
o
o
o
o
o
o
o
o
o
o
o
o
o
o
o
o
o
o
o
o
o
o
o
o
o
o
o
o
o
o
o
o
o
o
o
o
o
o
o
o
oo
o
o
o
o
o
o
o
o
o
oo
o
o
o
o
o
o
o
o
o
o
oo
o
o
o
o
o
o
o
o
o
o
o
o
o
o
o
o
40 50 60 70 80
His
−20
0
20
o
o
o
o
o o
o
o
o
o o
o
o
o
o
o
o
o
o
o
o o
o
o
o
o
o o
o
o
o
o
o
o
o
o
o
oo
o
o
o
o
o
o
o
o
o
o
o
o
o
o
o
o
o
o
o
o
o
o
o
o
o
o
o
oo
o
o
o
o
o
o
o
o o
o
o
o
o
o
o
o
o
o
o
o
o
o
o
o
o
o
o
o
o
o
o
o
o
o
o
o
o
o
o
o
o
o
o
o
o
o
o
o
o
o
o
o
o
o o
o
o
o
o
o
o
o
o
o
o
o
o
o
o
o
o
o
o
o
o
o
o
o
o
o
o
o
o
o
o
o
o
oo
o
o
o
o
o
o
o
o
o
o oo o
o
o
o
o
o
o
o
o
o
o
o
o
o
o
o
o
o
o
o
o
o
o
o
oo
o
o
o
o
o
o
o
o
o
o o
o
o
o
o
o
o
o
o
o
o
o
o
o
o
o
o
o
o
o
o
o
o
o o
o
o
o
o
o
o
o
o
o
o
o
o
o
o
o
o
o
o
o
o
o
o
o
o
o
o
o
o
o
o
o
o
o
o
o
o
o
o
o
o
o
o
o
o
o
o
o
o
o
o
o
o
o
o
o
o
o
o
o
o
o
o
o
o
o
o
o
o
o
o
o
o
o
o
o
o
o
o o
o
o
o
o
oo
o
o
o
o
o
o
o
o
o
o
o
o
o
o
o
o
o
o
o
o
o
o
o
o
o
o
o
o
o
o
o
o
o
o
o
o
o
o
o
o
o
oo
o
o
o o
o
o
o
o
o
o
o
o
o
o
o
o
o
o
o
o
o
o
o
o
o
o
oo
o
o
o
o
o
o
o
o
o
o
o
o
o
o
o
o
o
o
o
o
o
o
o o
o
o
o
o
o
o
o
o
o
o
o
o
o
o
o
o
o
o o
o
o
o
o
oo
o
o
o
o
o
o
o
o
o
o
o
oo
o
o
o
o
o
o
o
o
o
o
o
o
o
o
o
o
o
o
o
o
o
o
o
o
o
o
o
o
o
o
o
o
o
o
o
o
o
o
o
o
o
oo
o
o o
o
o
o
o
o
o
o
o
o
o
o
o
o
o
o
o
o
o
o
o
o
o
o
o
o
o
o
o
o
o
o
o
o
o
o
o
o
o
o
o
o
o o
o
o
o oo
o
o
o
o
o
o
o
o
o
o
o
o
o
o
o o
o
o
o
o
o
o
o
o
o
o
o
o
o
o
o
o
o
oo
o
o
o
o
oo
o
o
o
o
o
o
o
o
o
o
o
o
o
o
o
o
o
o
o
o
o
o
o
o
o
o
o
o
o
o
o
o
o
o
o
o
o
o
o
o oo
o
o
o
o
o
o
o
o
o
o
o
o
o
o
o
o
o
o
o
o
o
o
oo
o
o
o
o
o
o
o
o
o
o
o
o
o
o
o
o
o
o
o
o
o
o
o
o
o
o
o
o
o
o
oo
o
o
o
o
o
o
o
o
o
o o
o
o
o
o
o o
o
o
o
o
o
o
o
oo
o
o o
o o
o
o
o
o
o
o
o
o
o
o
oo
o
o
o
o
o
o
o
o o
o
o
o
o
o
o
o
o
o
o
o
o
o
o
o
oo
o
o
o
o
o
o
o
o
o
o
o
o
o
o
o
o
o
o
oo
o
o
o
o
o
o
o
o
o
o
o
o
o
o
o
o
o o
o
o
o
o
o
o
o
o
o
o
o
o
o
o
o
o
o
o
o
o
o
o
o
o
o
o
o
o
o
o
o
o
o
o
o
o
o
o
o
o
o
o
o
o
o
o
o
o
o
o o
o
o
o
o
o
o
o o
o
o
o
o
o
o
o
o
o
o
o
o
o
o
o
o
o
o
o
o
o
o
oo
o
o
40 50 60 70 80
Trp
−100
0
100
o
o
o
o
o
o
o
o
o
o
o
o
o
o
o
o
o
o
o
o
o
o
o
o
o
o
o
o
o
o
o o
o
o
o
o
o
o
o
o
o
o
o
o
o
o
o
o
o
o
o
o
o
o
o
o
o
o
o
o
o
o
o
o
o
o
o
o
o
o
oo
o
o
o
o
o
o
o
o
o
o
o
o
o
o
o
o
o
o
o
o
o
o
o
o
o
o
o
o
o
o
o
o
o
o
oo
o
o
o
o
o
o
o
o
o
o
o
o
oo
o
o
o
o
o
o
o
oo
o
o
o
oo
o
o
o
o
o
o
o
o
o
o
o
o
o
o
o
o
o
o
o
o
o
o
o
o
o
o
o
o
o
o
o
o
o
o
o
o
o
o
o
o
o o
o
o
o
o
o
o
o
o
o
o
ooo
o
o
o
o
o
o
o
o
o
o
o
o
o
o
o
o
o
o
o
o
o
o
o
o
o
o
o
o
o
o
o
o
o
o
o
o
o
o
o
o
o
o
o
o
o
o
o o
o
o
o
o
o
o
o
o
o
o
o
o
o
o
o
o
o
o
o
o
o
o
o
o
o
o
o
o
o
o
o
o
o
o
o
oo
o
o
o
o
o
o
o
o
o
o
o
o
o
o
o
o
o
o
o
o
o
o
o
o
o
o
o
o
o
o
o
o
o
o
o
o
o
o
o
o
o
o
o
o
o
o
o
o
o
o
o
o
o
o
o
o
o
o
o
o
o
o
o
o
o
o
o
o
o
o
o
o
o
o
o
o
o
o
o
o
o
o
o
o
o
o
o
o
o
o
o
o
o
o
o
o
o o
o
o
o
o
o
o
o
o
o
o
o
o
o
o
o
o
o
o
o
o
o
o
o
o
o
o
o
o
o
o
o
o
o
o
o
o
o
o
o
o
o
o
o
o
o
o
oo
o
o
o o
o
o
o
o
o
o
o
o
o
o
o
o
o
o
o
o
o
o
o
o
o
o
o
o
o
o
o
o
o
o
o
o
o
o
o
o
o
o
o
o
o
o
o
o
o
o
o
o
o
o
o
o
o
o
o
o
o
o
o
o
o
o
o
o
o
o o
o
o
o
o
o
o
o
o
o
o
o
oo
oo
o
o
o
o
o
o
o
o
o
o
o
o
o
o
o
o
o
o
o
o
o
o
o
o
o
o
o
o
o
o
o
o
o
o
o
o
o
o
o
oo
o
o
o
o
o
o
o
o
o
o
o
o
o
o
o
o
oo
o
o
o
o
o
o
o
o
o
o
o
oo o
o
o
o o
o
o
o
o
o o
oo
o
o
o
o
o
o
o
o
o
o
o
o
o
o
o
o
o
o
o
o
o
o
o
o
o
o
o
o
o
o
o
o
o
o
o
o
o
o
o
o
o
o
o
o
o
o
o
o
o
o
o
o
o
o
o
o
o
o
o
o
o
o
o
o
o
o
o
o
o
o
o
o
oo
o
o
o
o
o
o
o
o
o
o
o o
o
o
o
o
o
o
o
o
o
o
o
o
oo
o
o
o
o
o
o
o
o
o
o
o
o
o
o o
o
o
o
o
o
o
o
o
o
o
o
o
o
o
o
o
o
o
o
o
o
o o
o
o
o
o
o
o
o
o
o
oo
o
o
o
o
oo
o
o
o
o
o
o
o
o
o
o
o
o
o
o
o
o
o
o o
o
o
o
o
o
o
o
o
o
o
o
o
o
o
o
o
oo
ooo
o
o
o
o
o
o o
oo
o
o
o
o
o
o
o
o
o
o
o
o
o
o
o
o
o
o
o
o
o
o
o
o
o
o
o
o
o
o
o
o
o
o
oo
o
o
o
o
o
o
o
o
o
o
o
o
o
o
o
o
o
o
o
o
o
o
o
o
o
o
o
o
o
o
o
o
o
o
o
o
o o
o
o
o
o
o
o
o
o
o
o
o
o
o
o
o
o
o
o
o
o
o
o
o
o
o
o
o o
o
o
o
40 50 60 70 80
Val
0
20
o
o
o
o
o
o
o
o
oo
o
o
o
o
o
o
o
o
o
o
o
o
o
o
oo
o
o
o
o
o
o
o o
o
o
o
o
o
o
oo
o
o
o o
o
o o
o
o
o
o
o
o
o o
o
o
o
o
o
o
o
o
o
o
o
o
o
o
o
o o
o
o
o
o
o
o
o
o
o
o
o
o
o
o
o
o
o
o
o
o
o
o
o
o
o
o
o
o
o
o
o
o
o
o
o
o
o
o
o
o
o
o
o
o
o
o
o
o
o
o
o
o
o
o o
o
o
o
o
o
o
o
o
o
o
o
o
o
o
o
o
o
o
o
o
o
o
o
o
o
o
o
o o
o
o
o
o
o
o
o
o
o
o
o
o
o
o
o
o
o
o
o
o
o
o
o
o
o
o
o
o
o
o
o o
o
o
o
o
o
o
o
o
o
o
o
oo
o
o
o
o
o
o
o
o
o
o
o
o
o
o
o
o
o
o
o
o
o
o
o
o
o
o
o
o
o
o
o
o
o
o
o
o
o
o o
o
o
o
o
o
o
o
o
o
o
o
o
o
o
o
o
o
o o
o
o
o
o
o
o
o
o
o
o
o
o
o
o
o
o
o o
o
o
o
o
o
o
o
o
o
o
oo
o
o
o
o
o
o
o
o
o
o
o
o
o
o
o
o
o
o
o
o
o
o
o
o
o
o
o
o
o
oo
o
o
o
o
oo
o
o
o
o
o
oo
o
o
o
o
o
o
o
o
o
o o
o
o
o
o
o
o
o
o
o
o
o
o
o
o
oo
o
o
o
o
o
o
o
o
o
o
o
o
o
o
o
o
o
o
o
o
o
o
o
o
o
o
o
o
o
o
o
o
o
o
o
o
o
o
o
o
o
o
o
o
o
o
o
o
o
o
o
o
o
o
o
o
o
o
o
o
o
o
o
o
o
o
o
o
o
o
o o
o
o
o
o
o
o
o
o
o o
o
o
o
o
o
o
o
o
o
o
o
o
o
o
o
o
o
o
o
o
o
o
o
o
o
o
o
o
o
o
o o
o
o o
o
o
o
o
o
o
o
o o
o
o o
o
o
o
o
o
o
o
o
o
o
o
o
o
o
o
o
o
o
o
o
o
o
o
o
o
o
o
o
o
o
o
o
o
o
o
o
o
o
o o
o
o o
o
o o
o
o
o
oo
o
o
o
o
o
o
o
o
o
o
o
o
o
o
o
o
o
o
o
o
o
o
o
o
o
o
o
o
o
o
o o
o
o
o o
o
o
o
o
o
o
o
o
o
o
o
o
o
o
o
o
o
o
o
o
o
o
oo
o
o
o
o
o
o
o
o
o
o
o
o
o
o
o
o
o
o
o
o
o
o
o
o
o
o
o
ooo
o
o
o
o
o o
o
o
o
o
o
o
o
o
o
o
o
o
o
o
o
o
o o
o oo
o
o
o
o
o
o
o
o
o
o
o
o
o
o
o
o
o
o
o
o
o
o
o
o
o
o
o
o
o
o
o o
o
o
o
o
o
o
o
o
o
o
o
o
oo
o
o
o
o
o
o
o
o
o
o
o
o
o
o
o
o
o
o
oo
o
o
o
oo
o
o
o
o
o
o
o
o
o
o
oo
o
o
o
o
o
o
o
o
o
o
o
o
o
o
o
o
o
o
o
o
o
o
o
o
o
o
o
o
o
o
o
o
o
o
o
o o
o
o
o
o
o
o
o
o o
o
o
o
o
o
o
o
o
o
o
o
o
o
o
o
o
o
o
o
o
o
oo
o
o
o
o
o
o
o
o
o
o
o
o
o
o
o
o
o
o
o
o
o
o
o
o
o
o
o
o
o
o
o o
o
o o
o
oo
o
o
o
o
o
o
o
o
o
o
o
o
o
o
o
o
o
o
o
o
o
o
o
o
o
o
o
o
40 50 60 70 80
lysoPC a C18:2
−1
0
1
o
o
o
o
o
o
o
o
o
o
o
o
o
o
o
o
o
o
o
o
o
o
o
o
o
o
o
o
o
o
o
o
o
o
o
o
o
oo
o
o
o
o
o
o
o
o
o
o
o
o
o
oo
o
o
o
o
o
o
o
o
o
o
o
o
o
o
o
o
o
o
o
o
o
o
o
o
o
o
o
o
o
o
o
o
o
o
o
o
o o
o
o
o
o
o
o o
o
o
o
o
o
o
o
o
o
o
o
o
o
o
o
o
o
o
o
o
o
o
o
o
o
o
o
o
o
o
o
o
o
o
o
o
o
o
o
o
o
o
o
o
o
o
o
o
o
o
o
o
o
o
o
o
o
o
o
o
o
o
o
o
o
o
o
o
o
o
o
o
o
o o
o
o
o
o
o
o
o
o
o o
o
o
o
o
o
o
o
o
o
o
o
o
o
o
o
o
o
o
o
o
o
o
o
o
o
o
o
o
o
o
o
o
o
o
o
o
o
o
o
o
o
o
o
o
o
o
o
o
o
o
o
o
o
o
o
o
o
o
o
o
o
o
o
o
o
o
o o
o
o
o
o
o
o
o
o
o
o
o
o
o
o
o
o o
o
o
o
o
o
o
o
o
o o
o
o
o
o
o
o
o
o
oo
o
o
o
o
o
o
o
o
o
o
o
o
o
o
o
o
o
o
o
o
o
o
o
o
o
o
o
o
o
o
o
o
o
o
o
o
o
o
o
o
o
o
o
o
o
o
o
o
o
o
o
o
o
o
o
o
o
o
o
o
o
o
o
o
o
o
o
o
o
o
o
o
o
o
o
o
o
o
o
o
o
o
o
oo
o
o
o
o
o
o
o
o
o
o
o
o
o
o
o
o
o
o
o
o
o
o
o
o
o
o
o
o
o
o
o
o
o
o
o
o
o
o
o
o
o
o
o
o
o
o
o
o
o
o
o
o
o
o
o
o
o
o
o
o
o
o
o
o
o
o
o
o
o
o
o
o
o
o
o
o
o
o
o
o
o
o
o
o
o
o
o
o
oo
o
o
o
o
o
o
o
o
o
o
o
o
o
o
o
o
o
o
o
o
o
o
o
o
o
o
o
o
o
o
o
o
o
o
o
o
o
o
o
o
o
o
o
o
o
o
o
o
o
o
o
o
o
o
o
o
o
o
o
o
oo
o
o
o
o
o
o
o
o
o
o
o
o
o
o
o
o
o
o o
o
o
o
o
o
oo
o
o
o
o
o
o
o o
o
o
o
o
o
o
o
o
o
o
o
o
o
o
o
o
o
o
o
o
o
o
o o
oo
o
o
o
o
o
o
o
o
o
o
o
o
o
o
o
o
o
o
o
o
o
o
o
oo
o
o
o
o
o
o
o
o
o
o
o
o
o
o
o
o
o
o
o
o
o
o
o
o
o
o
o
o
o
o
o
o
o
o
o o
o
o
o
o
o
o
o
o
o
o
o
o
o
o o
o
o
o
o
o
o
o
o
o
o
o
o
o
o
o
o
o
o
o
o
o
o
o
o
o
o
o
o
o
o
o
o
o
o
o
o
o
o
o
o
o
o
o
o
o
o
o
o
o
o
o
o
o
o
o
o
o
o
o
o
o
o
o
o
o
o
o
o
o
o
o
o
o
o
o
o
o
o
oo
o
o
o o
o
o
o
o
o
o
o
oo
o o
o
o
o
o
o
o
o
o
o
o
o
o
o
o
o
o
o
o
oo
o
o
o
o
o
o
o
o
o
o
o
o
o
o
o
o
o
o
o
o
o
o
oo o
o
o
o
o
o
o
o
o
o
o
o
o
o
o
o
o
o
o
o
oo
o
o
o
o
o
o
o
o o
o o
o
o
o
o
o
o
oo
o
o
o
o
o
o
oo
o
o
o
o
o
o o
o
o
o
o
o
o
o
o
o
o
o
o
o
o
o
o
o
o
oo
o
o
o
o
o
o
o
o
o
o
o
o
o
o
o
o
o
o
o
o
o
40 50 60 70 80
lysoPC a C20:3
−2
0
2
4
o
o
o
o
o
o
o
o
o
o
o o
o
o
o
o
o
o
o
o
o
o
oo
o
o
o
o
o
o
o
o
o
o
o
o
o
o
o
o
o
o
o
o
o
o
o
o
o
o
o
o
oo
o
o
o
oo
o
o
o
o
o
o
o
o
o
o
o
o
o
o
o
oo
o o
o
o
o
o
o
o
o
o
oo
o
o
o
o
o
o
o
o
o
o
o
o
o
o
o
o
o
o
o
o
o
o
o
o
o
o
o
o
o
o
o
o
o
o
o
o
o
o
o
o
o o
o
o
o
o
o
o
o
o
oo
o
o
o
o
o
o
o o
o
o
oo
o
o
o
o
o
o
o
o
o
o
o
o
o
o
o
o o
o
o
o
o
o
o
o
o
oo
o
o
o
o
o
o
o
o
o
o
o
o
o
o
o
o
o
o
o
o
o
o
o
o
o
o
o
o
o
o o
o
o
o
o
o
o
o
o
o
o
o
o
o
o
oo
o
o o
o
o
o
o
o
o
o
o
o
o
o
o
o
o o
o
o
o
o
o
o
o
o
o
o
o
o
o
o
o
o
o
o
o
o
o
o
o o
o
o
o
o
o
o
o
o
o
o
o
o
o
o
oo
o
o
o
o o
o
o
o
o
o
o
o o
o
o
o
o
o
oo
o
o
o
o
o
o
o
o
o
o
o
o
o
o
oo
o
o o
o
o
o
o
o
o
o
o
o
o
o
o
o
o
o
o
o
o
o
o
o
o
oo
o
o
o
o
o
o
o
oo
o
o
o
o
o
o
o
o
o
o
o
o
o
o
o
o
o
o
oo
o
o
o
oo
o
o
o
o
o
o
o
o
o
o
o
o
o
o
o
oo
o
o
o
o
o
o
o
o
o
o
o
o
o
o
o
o
o
o
o
o
o
o
o
o
o
o
o
o
o
o
o
o
o
o
o
o
o
o
o
o
o
o
o
o
o
o o
o
o
o
o
o
o
o
o
o
o
o
o
o
o
o
o
o
o
o
o
o
o
o
o
o
o
o
o
o
o
o
o
o
o
o
o
oo
o
o
o
o
o
o
o
o
o
o
o
o o
o
o
o
o
o
o
oo
o
o
o
o
o
o
o
o
o
o
o
o
o o
o o
o
o
o
o
o
o o
o
o
o
o
o
o
o
o
o
o
o
o
o
o
o
o
o
o
o
o
o
o
o
o
o
o
o
o
o
o
o
o
o
o
o
o o
o
o
o
o
o
o
o
o
o
o
o o
o
o
o
o
o
o
o
o
o
o
o
oo
oo
o
o
o
o
o
o
o
o
o
o
o
o
o
o
o o
o
o
o
o
o
o
o
o
o
o
o
o
o
o
o
o
o
o
o
o
o
o
o
o
o
o
o
o
o
o
o
o
o
o
o
o
o
o
o
o
o
o
o
o
o
o
o
o
o
o
o
o
o
o
o o
o
o
o
o
o
o
o
oo
o
o
o
o
o
o
o o
o
o
o
o
o
o
o
o
o
o
o
o
o
o
o
o
o
o
o
o
o
o
o
o
o
o
o
o
o
o
o
o
o
o
o
o
o
o
o
o
o
o
o
o
o
o
o
o
o
o
o
o
o
o
o
o
o oo
o o
o
o
o
o
o
oo o
o
o
o
o
o
o
o
o
o
o
o
o
o
o
o
oo
o
o
o
o
oo
o
o
o
o
o
o
o
o
o
o
o
o
o
o
o
o
o
o
o
o
o
o
o
o
o
o
o
o
o
oo
o
o
o
oo
o o
o
o
o
oo
o
o
o
o
o
o
o
o
oo
o
o
o
o
o
o
o
o
o
o
o
o
o
o
o
o
o
o
o
o
o
o
o
o
o
o
o
o o
o
o
o
o
o
o
o
o
o
o
o
o
o
o
o
o
o
o
o
o o
o
o
40 50 60 70 80
PC ae C36:1
age [years]
0.0
0.2
o
o
o
o
o
o
o
o
o
o
o
o
o
o
o
o
o
o
o
o
o
o
o
o
o
o
o
o
o
o
o
o
o
o
o
o
o
o
o
o
o
o
o
o
o
o
o
o
o o
o
o
o
o
o
o
o
o
o
o
oo
o
o
o
o
o
o
o
o
o
o
o
o
o
o
o
o
o
o
o
o
o
o
o
o
o
o
o
o
o
o
o
o
o
o
o
o
o
o
o
o
o
o
o
o
o
o
o
o
o
o
o
o
o
o
o
o
o
o
o
o
o
o
o
o
o
o
o
o
o
o
o
o
o
o
o
o
o
o
oo
o
o
o
o
o
o
o
o
o
o
o
o
o
o
o
o
o
o
o
o
o o
o
o
o
o
o
o
o
o
o
o
o
o
o
o
o o
o
o
o
o
o
o
o
o
o
o
o
o
o
o
o
o
o
o
o
o
o
o
o
oo
o
o
o
o
o
o
o
o
o
o
o
o
o
o
o
o
o
o
o
o
o
o
o
o
o
o
o
o
o
o
o
oo
o
o
o
o
o
o
o
o
o
o
o
o
o
o
o
o
o
o
o
o
o
o
o
o
o
o
o
o
oo
o
o
o
o
o
o
o
o
o
o
o
o
o
o
o o
o
o
o
o
o
o
o
o
o
o
o
o
o
o
o
o
o
o
o
o
o
o
o
o
o
o
o
o
o
o
oo
o
o
o
o
o
o
o
o
o
oo
o
o
o o
o
o
o
o
o
o
o
o
o
o
o
o
o
o
o
o
o
o
o
o
o
o
o
o
o
o
o
o
o
o
oo
o
o
o
o
oo
o
o
o
o
o
o
oo
o
o
o
o
o
o
o
o
o
o
o
o
o
o
o
o
o
o
o
o
o
o
o
o
oo
o
o
o
o
o
o
o
o
o
o
o
o
o
o
o
o
o
o
o
o
o
o
o
o
o
o
o
oo o o
o
o
o
o
o
o
o
o
o
oo
o
o
o
o
o
o
o
o
o
o
o
o
o
o
o
o
o
o
o
o
o
o
o
o
o
o
o
o
o
o
o
o
o
o
o
o
o
o
o
o
o
o
o
o
o
o
o
o
o
o
o
o
o
o
o
o
o
o
o
o
o
o
o
o
o
o
o o
o
o
o
o
o
o
o
o
o
o
o
o
o
o
o
o
o
o
o
o
oo
o
o
o
o
o
o
o
o
o
o
o
oo
o
o o
o
o
o
o
o
o
o
o
o
o
o
o
o o
o
o
o o
o
o
o
o
o
o
o
o
o
o
o
o
o
o
o
o
o
o
o
o
o
o
o
o
o
o
o
o
o
o
o
o
o
o
o
o
o
o o
o
o
o
o
o
o
o
o
o
o
o
o
o
o
o
o
o
o
o
o
o
o
o
o
o
o
o
o
o
o
o
o
o
o
o
o
o
o
o
o
o
o
o
o
o
o
o
o
o
o o
o
oo
o
o
o o
o
o
o
o
o
o
o
o
o
o
o
o
o
o
o
o
o
o
o
o
o
o
o
oo
o
o
o
o
o
o
o
o
o
o
o o
o
o
o
o
o
o
o
o
o
o
o
o
o
o
o
o
o
o
o
o
o
oo
o
o
o
o
o
o
o
o
o o
o
o
o
o
o
o
o
o
o
o
o
o
o
o o
o
o
o
o
o
o
o
o
o
o
o
o
o
o
o
o
o
o
o
o
o
o
o
o
o
o
o
o
o
o
o
o
o
o
o
o
o
o
o
o
o
o
o
o
o o
o
o
o
o
o
o
o
o
o
o
o
o
o
o
o
o
o
o
o
o
o
o
o
o
o
o
o
o
o
o
o
o
o
o
o
o
o
o
o
o
o
o
o o
o
o
o
o
o
o
o
o
o
o
o
o
o
o
o
o
o
o
o
o
o
o
o
o
oo
o
40 50 60 70 80
PC ae C42:0
concentration residual (μM)
